# Supplementary material for: Implementing patient derived organoids in functional precision medicine for patients with advanced colorectal cancer
Source: J Exp Clin Cancer Res. 2023 Oct 25;42:281. doi: 10.1186/s13046-023-02853-4 (PMC10598932; doi:10.1186/s13046-023-02853-4)
Supplement: Supplementary file 1 — Additional file 1: Supplementary Table 1. Supplementary clinical data. Supplementary Table 2. Annotations Fig. 2D. Supplementary Table 3. Supplementary clinical concordance data. [file 13046_2023_2853_MOESM1_ESM.xlsx]

## Sheet: Sup Table 1
Supplementary table 1: Supplementary clinical data
No.	Source	Histology	Location	Sex	Age
CGR0001	S	Well	R	F	66	1-FOLFOX
CGR0002	S	Well	LM	M	49	1-FOLFIRI 2-Irinotecan-Panitumumab
CGR0004	S	Well	LM	M	72	1-FOLFIRINOX
CGR0005	S	Mod	C	F	81	none
CGR0006	S	Well	LM	F	60	1-FOLFOX-Cetuximab
CGR0007	S	Mod	LM	M	48	1-FOLFIRINOX-Panitumumab 2-FOLFOX
CGR0008	S	Well	S	M	78	none
CGR0009	S	Well	R	F	83	none
CGR0010	S	Well	OM	F	74	1-FOLFOX
CGR0011	S	Mod	C	F	87	none
CGR0013	SS	Well	R	M	50	1-FOLFIRINOX
CGR0014	SS	Mod	LM	F	73	1-FOLFIRI-Bevacizumab
CGR0019	SS	Well	C	F	52	none
CGR0021	SS	Mod	LM	F	55	none
CGR0023	SS	Mod	C	F	55	1-FOLFOX-Panitumumab
CGR0025	SS	Mod	LM	F	58	1-FOLFIRINOX-Panitumumab 2-5FU-Panitumumab
CGR0027	SS	Well	LM	M	66	1-FOLFIRINOX-Cetuximab
CGR0029	B	Well	LM	F	39	1-FOLFIRINOX-Bevacizumab 2-FOLFIRI-Bevacizumab 3-5FU-Bevacizumab 4-FOLFOX 5- Experimental treatment
CGR0030	B	Mod	LM	F	70	1-FOLFOX 2-FOLFIRI-Aflibercept
CGR0032	B	Por	LM	F	58	1-FOLFOX-Panitumumab 2-FOLFIRI-Bevacizumab
CGR0034	B	Mod	LM	F	43	1-FOLFOX-Bevacizumab 2-Encorafenib-Cetuximab
CGR0036	B	Well	LM	M	65	1-Capecitabine 2-FOLFIRI-Aflibercept 3-Experimental treatment 4-Trifluridine/Tipiracil 5-FOLFIRI-Bevacizumab 6- FOLFOX
CGR0039	B	Well	LM	M	45	1-FOLFIRINOX 2-FOLFIRI-Cetuximab 3-FOLFIRI 4-FOLFIRI-Cetuximab 5-XELIRI-Cetuximab 6-Experimental treatment 7-Xeliri-Panitumumab 8-XELOX-Bevacizumab 9-Experimental treatment 10-Panitumumab 11-XELOX-Bevacizumab
CGR0040	B	Muc	PM	M	44	1-FOLFIRINOX-Bevacizumab 2-Encorafenib-Cetuximab
CGR0041	B	Mod	LM	F	62	1-FOLFOX 2-FOLFIRI-Cetuximab 3-Oxaliplatine-Bevacizumab 4-Panitumumab 5-Trifluridine/Tipiracil 6-Regorafenib 7-FOLFOX-Bevacizumab 8-Irinotecan-Panitumumab
Abbreviations :
Source :	S : surgery specimen SS : small needle-like specimen obtained from surgery specimen B : core needle biopsy
Histology :	Well : well differentiated adenocarcinoma Mod : moderately differentiated adenocarcinoma Por : poorly differentiated adenocarcinoma Muc : mucinous adenocarcinoma
Location :	R : rectum C : colon S : sigmoid LM : liver metastasis OM : ovarian metastasis PM : peritoneal metastasis
Sex :	F : female M: male

## Sheet: Sup Table 2
Supplementary table 2: Annotations Fig. 2D
Annotations Fig. 2D	gene panel tested
a	EGFR ; KRAS ; NRAS ; BRAF ; KIT; PIK3CA ; CTNNB1 ; FGFR3 ; PTEN ; TP53 ; RET
b	Liquid biopsy : FoudationOne panel CDx (324 genes)
c	KRAS ; NRAS ; BRAF
d	AKT1, ALK, ARID1A, ATM, BARD1, BRAF, BRCA1, BRCA2, BRIP1, CCNE1, CDK12, CHEK2, CTNNB1, DICER1, EGFR, ERBB2, ESR1, EZH2, FANCA, FBXW7, FGFR1, FGFR2, FGFR3, FOXL2, H3F3A, HIST1H3B, HRAS, IDH1, IDH2, KIT, KRAS, MAP2K1, MAP2K2, MET, MLH1, MSH2, MSH6 , MYOD1, NBN, NRAS, NTRK1, NTRK2, NTRK3, PALB2, PDGFRA, PIK3CA, PMS2, POLD1, POLE, PTEN, RAD51, RAD51B, RAD51C, RAD51D, RAD54L, RET, ROS1, STK11, TP53
e	Test FoudationOne CDx (324 genes)
f	AKT1, ALK, ARID1A, BRAF, CDK4, CDKN2A, CTNNB1, DDR2, DICER1, EGFR, ERBB2, ERBB4, ESR1, FBXW7, FGFR1, FGFR2, FGFR3, FOXL2, GNA11, GNAQ, GNAS, H3F3A, H3F3B, HIST1H3B, HRAS, IDH1, IDH2, KIT, KMT2A, KMT2D, KRAS, MAP2K1, MAP2K2, MET, MTOR, MYOD1, NRAS, PDGFRA, PIK3CA, PTPN11, RAC1, RAF1, RET, ROS1, SF3B1, SMAD4, TERT, TGFBR2 et TP53.

## Sheet: Sup Table 3
Supplementary table 3: Supplementary clinical concordance data
Patient #	Treatment setting	Disease response	Treatment agents	Agent 1 score	Agent 2 score	Remarks
CGR0007	adjuvant	no relapse	5FU oxaliplatin	1.8	1.5	not evaluable
CGR0008	adjuvant	no relapse	5FU oxaliplatin	3.5	1.8	not evaluable
CGR0021	adjuvant	no relapse	5FU oxaliplatin	1.1	1.5	not evaluable
CGR0014	adjuvant	relapse	5FU oxaliplatin	2.8	1.1	relapse despite 5FU good score
CGR0023	adjuvant	relapse	capecitabine (5FU)	1	NA	relapse in accordance with 5FU low score
CGR0025	adjuvant	relapse	5FU	1	NA	relapse in accordance with 5FU low score
CGR0002	metastasis	partial response	5FU oxaliplatin	2.3	1.9	partial response in accordance with 5FU and oxaliplatin good score
CGR0010	metastasis	partial response	5FU oxaliplatin	1.5	1.2	partial response despite 5FU and oxaliplatin low score
CGR0039	metastasis	partial response	capecitabine (5FU) oxaliplatin	0.9	2.4	partial response in accordance with oxaliplatin good score
CGR0029	metastasis	stable	5FU oxaliplatin	2.2	1.3	stable disease indicating a sensitivity to the treatment in accordance with 5FU high score
CGR0030	metastasis	progression	regorafenib irinonotecan (SN-38)	1.3	1.2	disease progression in accordance with regorafenib and SN-38 low scores
